# Supplementary material for: Loss of CFTR Reverses Senescence Hallmarks in SARS-CoV-2 Infected Bronchial Epithelial Cells
Source: Int J Mol Sci. 2024 Jun 4;25(11):6185. doi: 10.3390/ijms25116185 (PMC11172982; doi:10.3390/ijms25116185)
Supplement: Supplementary file 1 [file ijms-25-06185-s001.zip]

Archive with 1 entries (1 files):
- ijms-2946118-supplementary.pdf
